# Supplementary material for: High sensitivity of one-step real-time reverse transcription quantitative PCR to detect low virus titers in large mosquito pools
Source: Parasit Vectors. 2020 Sep 9;13:460. doi: 10.1186/s13071-020-04327-4 (PMC7488135; doi:10.1186/s13071-020-04327-4)
Supplement: Supplementary file 2 — Additional file 2: Table S1. Determination of the virus copy number in the head of some virus infected mosquitoes. The virus copy number of 6 heads was determined using RT-qPCR and a correlation between the log10 virus copy number and the quantification cycle threshold was determined. [file 13071_2020_4327_MOESM2_ESM.xlsx]

## Sheet:  Table S1 Cq & log virus titre
Additional file 2: Table S1. Determination of the virus copy number in the head of all virus infected mosquitoes. The virus copy number of 6 heads was determined using RT-qPCR and a correlation between the log10 virus copy number and the quantification cycle threshold was determined.
Place this text in the filename	Head	cq	Cq Mean	Log10_Total mean
CHIKV	H13	23.3018	23.1467	7.19709
	H14	23.4449	23.2467	7.60835
	H10	25.3396	24.9467	7.12079
	H19	25.5089	25.35	6.51552
	H16	40.0416	38.9267	2.75601
	H25	40.2382	38.1333	2.8353
USUV	3H	23.07	23.07	7.54254
	4H	23.82	23.82	7.36908
	10H	22.3977	24.8533	7.1232
	11H	23.139	25.0933	7.04914
	19H	24.2463	26.2633	6.88528
	17H	28.5177	31.1	6.29446
WNV	H12	20.4151	20.49	8.17297
	H13	21.734	21.8667	7.5862
	H20	21.9271	21.77	8.02527
	H6	36.5457	37.71	3.1915
	H11	37.2119	37.9	3.10139
ZIKV	H56	23.286	23.1833	7.32223
	H74	24.2798	24.0233	6.90452
	H53	25.9868	25.7033	7.05812
	H57	26.156	25.9	6.8617
	H71	NA	39.3	2.32492
	H54	NA	37.78	1.1071
