# Supplementary material for: High sensitivity of one-step real-time reverse transcription quantitative PCR to detect low virus titers in large mosquito pools
Source: Parasit Vectors. 2020 Sep 9;13:460. doi: 10.1186/s13071-020-04327-4 (PMC7488135; doi:10.1186/s13071-020-04327-4)
Supplement: Supplementary file 3 — Additional file 3: Table S2. Determination of the virus copy number in the head of all virus infected mosquitoes. The virus copy number of all heads was determined using a correlation between the log10 virus copy number and the quantification cycle threshold (Cq). [file 13071_2020_4327_MOESM3_ESM.xlsx]

## Sheet: Table S2 Virus titre all heads
Additional file 3: Table S2. Determination of the virus copy number in the head of all virus infected mosquitoes. The virus copy number of all heads was determined using a correlation between the log10 virus copy number and the quantification cycle threshold (Cq)
Place this text in the filename	Head	Cycle threshold (Cq)	Log10_Total virus copy number/head	Used equitiona
CHIKV	H7	20.8835	8.09842	y = -0.3006x + 14.376
	H9	21.224	7.99607
	H8	21.6438	7.86988
	H17	21.9485	7.77827
	H23	22.0642	7.7435
	H24	22.2138	7.69854
	H5	22.4713	7.62112				virus titer	No of mosquito	prevalence	total virus infection prevalence
	H13	23.3018	7.37147				high	13	0.52	0.72
	H14	23.4449	7.32846				low	5	0.2
	H4	23.9915	7.16417				negative	7	0.28
	H21	24.4704	7.0202
	H10	25.3396	6.7589
	H19	25.5089	6.70803
	H3	32.0685	4.73621
	H2	33.3034	4.36498
	H1	33.4355	4.3253
	H11	33.6485	4.26127
	H12	33.9772	4.16246
	H15	37.5479	3.0891
	H18	38.409	2.83026
	H6	38.5573	2.78568
	H20	39.3991	2.53263
	H22	39.7303	2.43306
	H16	40.0416	2.33951
	H25	40.2382	2.2804
	NC	39.7626
USUV	H3	23.07	7.43834	y = -0.1494x + 10.885
	H4	23.82	7.32629
	H15	20.9438	7.756				virus titer	No of mosquito	prevalence	total virus infection prevalence
	H23	21.1683	7.72245				high	23	1	1
	H5	21.2477	7.7106				low	0	0
	H21	21.5752	7.66166				negative	0	0
	H13	21.8011	7.62792
	H14	21.891	7.61448
	H25	21.9427	7.60676
	H9	22.1376	7.57764
	H10	22.3977	7.53878
	H8	22.5457	7.51667
	H22	22.8184	7.47594
	H6	22.8491	7.47134
	H24	22.9897	7.45034
	H7	23.1273	7.42979
	H11	23.139	7.42803
	H18	23.3674	7.39391
	12H	23.7267	7.34023
	16H	23.8767	7.31782
	20H	23.9003	7.3143
	19H	24.2463	7.2626
	17H	28.5177	6.62445
WNV	H23	19.0145	8.61487	y = -0.2911x + 14.15
	H7	19.0522	8.60391
	H14	19.2031	8.55996				virus titer	No of mosquito	prevalence	total virus infection prevalence
	H16	19.3384	8.5206				high	16	0.64	0.88
	H5	19.5931	8.44645				low	6	0.24
	H3	19.8171	8.38123				negative	3	0.12
	H4	19.8717	8.36536
	H24	20.0925	8.30108
	H1	20.2055	8.26817
	H22	20.2545	8.25392
	H10	20.3903	8.21438
	H12	20.4151	8.20716
	H19	20.5028	8.18163
	H2	21.1079	8.00549
	H13	21.734	7.82324
	H20	21.9271	7.76701
	H21	33.5494	4.38377
	H18	34.1518	4.20842
	H9	34.9173	3.98556
	H17	35.1034	3.93139
	H25	35.5355	3.80563
	H8	35.6488	3.77263
	H15	36.2134	3.60829
	H6	36.5457	3.51155
	H11	37.2119	3.31762
	NC	37.9451
ZIKV	H69	20.5094	8.55264	y = -0.3737x + 16.217
	H73	21.056	8.34837
	H63	21.3674	8.23202
	H72	21.6875	8.11237
	H55	22.2203	7.91326
	H67	22.2614	7.89791
	H70	22.4219	7.83795				virus titer	No of mosquito	prevalence	total virus infection prevalence
	H52	22.6235	7.76261				high	21	0.913043	0.913043
	H60	22.6317	7.75952				low	0	0
	H65	22.6531	7.75152				negative	2	0.0869565
	H61	22.8212	7.68871
	H66	22.8389	7.68208
	H58	22.8834	7.66547
	H75	23.0634	7.59822
	H56	23.286	7.51502
	H59	23.5901	7.40138
	H62	23.8579	7.30128
	H51	23.8943	7.28768
	H74	24.2798	7.14365
	H53	25.9868	6.50572
	H57	26.156	6.4425
	H64	38.0719	1.98953
	H68	39.5589	1.43385
	samples evaluated negative vor mosquito-borne viruses infection
a: equition from Ct & log virus titre sheet
