# Supplementary material for: High sensitivity of one-step real-time reverse transcription quantitative PCR to detect low virus titers in large mosquito pools
Source: Parasit Vectors. 2020 Sep 9;13:460. doi: 10.1186/s13071-020-04327-4 (PMC7488135; doi:10.1186/s13071-020-04327-4)
Supplement: Supplementary file 6 — Additional file 6: Table S4. Determination of the theory detection limit for CKIKV, WNV, USUV and ZIKV using RT-qPCR. [file 13071_2020_4327_MOESM6_ESM.xlsx]

## Sheet: Table S4
Additional file 6: Table S4. Determination of the theory detection limit for CKIKV, WNV, USUV and ZIKV using RT-qPCR.
	Sample	Dilution factor	Log10_copy number	Cq				Virus detect limitation	log10_copy number (cut off=36)	copy number	expected pools size sipked using body with virus copy number of 10^8
WNV	Head 22 ¶	-	8.33	22.16			CHIKV	Y=-0.3505X+14.912	2.294	196.789	508159
	Body 22 ¶	-	10.53	-			WNV	Y=-0.2687X+11.954	2.2808	190.897	523842
	10 ng	468000	4.86	26.66			ZIKV	Y=-0.2932X+11.187	0.6318	4.28351	2.33453e+07
	1ng	4680000	3.86	29.88			USUV	Y=-0.2539X+10.199	1.0586	11.4446	8.73776e+06
	0.1ng	46800000	2.86	33.58
	0.01ng	468000000	1.86	37.79
	0.001ng	4680000000	0.86	39.28
	0.0001ng	46800000000	-0.14	N/A
USUV	Head 6 ¶	-	6.89	25.02
	Body 6 ¶	-	8.52	-
	10 ng	468000	2.85	29.16
	1ng	4680000	1.85	32.5
	0.1ng	46800000	0.85	36.99
	0.01ng	468000000	-0.15	NA
	0.001ng	4680000000	-1.15	NA
	0.0001ng	46800000000	-2.15	NA
CHIKV	Head 23 ¶	-	7.96	23.73
	Body 23 ¶	-	10.12	-
	10 ng	468000	4.45	29.68
	1ng	4680000	3.45	32.91
	0.1ng	46800000	2.45	35.65
	0.01ng	468000000	1.45	38.25
	0.001ng	4680000000	0.45	38.54
	0.0001ng	46800000000	-0.55	40.2
ZIKA	Head 66 ¶	-	7.25	23.86
	Body 66 ¶	-	8.53	-
	100 ng	38500	3.95	24.76
	10 ng	385000	2.95	28.08
	1ng	3850000	1.95	31.38
	0.1ng	38500000	0.95	35.02
	0.01ng	385000000	-0.05	N/A
	0.001ng	3850000000	-1.05	N/A
The body virus copy is calculated by the formula head and body using the head copy number. Based on the dilution factor, the copy/reaction number is here. The detection limitation curve is using the copy/reaction and Ct.
¶, the total virus copy number of head and body. Others are copy number per reaction.
